# Supplementary material for: A Universal LC-MS/MS Method for Simultaneous Detection of Antibiotic Residues in Animal and Environmental Samples
Source: Antibiotics (Basel). 2022 Jun 24;11(7):845. doi: 10.3390/antibiotics11070845 (PMC9311993; doi:10.3390/antibiotics11070845)
Supplement: Supplementary file 1 [file antibiotics-11-00845-s001.zip]

Archive with 1 entries (1 files):
- antibiotics-1762284-supplementary.pdf
